# Supplementary material for: Shift in the paradigm towards next-generation microbiology
Source: FEMS Microbiol Lett. 2019 Jul 17;366(15):fnz159. doi: 10.1093/femsle/fnz159 (PMC6759065; doi:10.1093/femsle/fnz159)
Supplement: fnz159_Supplemental_File [file fnz159_supplemental_file.zip]

Archive with 1 entries (1 files):
- Table_1_appendix.xlsx
