# Supplementary material for: Shift in the paradigm towards next-generation microbiology
Source: FEMS Microbiol Lett. 2019 Jul 17;366(15):fnz159. doi: 10.1093/femsle/fnz159 (PMC6759065; doi:10.1093/femsle/fnz159)
Supplement: fnz159_Supplemental_File [file fnz159_supplemental_file.zip › Table_1_appendix.xlsx]

## Sheet: Sheet1
Table 1: An overview of the major messages and guidelines from recent publications aiming at improving the scientific practice
You and your research	Ten simple roles for doing your best research, according to Hamming	Ten Simple Rules for Lifelong Learning, According to Hamming	How to surf today’s information tsunami: On the craft of effective reading	On the Process of Becoming a Great Scientist	Ten Simple Rules for Writing Research Papers	Ten Simple Rules for Creating a Good Data Management Plan	Ten Simple Rules for Reducing Overoptimistic Reporting in Methodological Computational Research
Hamming 1986; Hamming 1997	Erren et al., 2007	Erren et al., 2015	Erren et al., 2009	Giddings, 2008	Zhang, 2014	Michener, 2015	Boulesteix, 2015
-Courage to see contradictions	Drop modesty	Cultivate Lifelong Learning as a “Style of Thinking” That Concentrates on Fundamental Principles Rather Than on Facts	You do not have time for ‘‘vanity reading”.	Don’t worry about age, worry about being exposed to new ideas.	Make It a Driving Force	Determine the Research Sponsor Requirements	Assess the New Method
-Means to do your work	prepare your mind	Structure Your Learning to Ride the Information Tsunami Rather Than Drown in It	To read or not to read . . .	Tinker.	Less Is More	Identify the Data to Be Collected	Compare the New Method to the Best
-Age, in order to be successful you need to live long	age is important	Be Prepared to Compete and Interact with a Greater and More Rapidly Increasing Number of Scientists Than at Any Time in the Past	. . . Depends critically on the abstract	Take risks.	Pick the Right Audience	Define How the Data Will Be Organized	Consider Enough Datasets
-Problems- work on small problems to learn and grow scientifically, do not work on just one problem	brains are not enough, you also need courage	Focus on the Future but Don’t Ignore the Past	Judge words rather than journals or authors	Enjoy your work!	Be Logical	Explain How the Data Will Be Documented	Do Not “Fish” for Datasets
-working conditions – what you want is not good for productivity. If you realize you couldn’t do a problem, you need to study why not and change this limitation to an asset and get yourself an important result	make the best of your working consitions	Look for the Personal Angle	Organize how and be critical of what you read	Learn to say ‘‘No!’’	Be Thorough and Make It Complete	Describe How Data Quality Will Be Assured	Think of the No-Free-Lunch Theorem and Report Limitations
-drive – imagine, how much you would know if you worked as hard as someone did for that many years?	work hard and effectively	Learn from the Successes of Others	Peer review continues with your reading	Learn to enjoy the process of writing and presenting.	Be Concise	Present a Sound Data Storage and Preservation Strategy	Consider Several Criteria
-10% more= knowledge x productivity+10% = exponential function	believe and doubt your hypothesis at the same time	Use Trial and Error to Find the Style of Learning That Suits you	Look for answers to these questions	See the big picture and keep it in mind	Be Artistic	Define the Project’s Data Policies	Validate Using Independent Data
-work needs to be applied smartly, hard work is not enough	work on the important problems in your field	No Matter How Much Advice You Get and How Much Talent You Possess, It Is Still You Who Must Do the Learning and Put in the Time	If a paper is difficult toread, be critical of yourself but also of those who wrote the piece		Be Your Own Judge	Describe How the Data Will Be Disseminated	Design Simulations Appropriately
-ambiguity – basically you believe a theory enough to go ahead and doubt it enough to notice errors and faults to create replacement theories	be committed to your problem	Have a Vision to Give You a General Direction	You should always identify the roots of thinking and research		Test the Water in Your Own Backyard	Assign Roles and Responsibilities	Provide All Information
- selfmanagement – focus on the problem, do not let your mind wander	leave your door open	Make Your Life Count: Struggle for Excellence	The Golden Rule: set aside reading time		Build a Virtual Team of Collaborators	Prepare a Realistic Budget	Read the Other Ten Simple Rules Articles
-GTT – great thoughts time – think whether your work you are doing is important or not I nterms of problem solving, future projections on which things are going to be important; important problem is a problem for which you have a means to solve it, to attack it
-be prepared – many great cientists know many important problems I nthe range of a dosen or so for which they are looking for a way to attack. And when they see a new idea come up, they know how to use it and on which specific problem it fits. aAnd then the focus o nthat particular problem for which they got all the bits together and finish it off.
-open office door- if you have the door closed, you get more work done, but you do not talk to people, exchange ideas, and this will get you disconnected from the problems that are worth working on
Style – the essence of science is cumulative, by altering the problem, by looking at the things differently, you can make a great deal of difference in your productivity, as you can do things in a way that others can build on them or they need to duplicate everything again.
-sell it – talks, papers, make them stop and read your paper, devote more than 50% of time for this: I would have written a shorter letter, but I didn’t have the time (Blaise Pascal);
-deadlines – set them, shift them; be clear what you want, you may change your mind
-educate your bosses and do not fight the system and harness your ego; learn to work with the system, avoid ego assertions, make ego work for you, obey dress code, create appearance of conformity, talk but do not brag, be honest and avoid self delusions, do your own SWOT; know what you want and what you don’t want.
-group – pick capable people, who think about ideas told to them, not sound absorbers, idea killers; expect good work from yourself and your coworkers and by deliberately managing yourself you can do much better than laissez faire. The first method for estimating the intelligence of a ruler is to look at the men he has around him. Niccolò Machiavelli
-read – not to find solutions, but to find problems and ideas for attacks of the problems
-shift – every 7 years one should shift to a different field to keep originality, before you use up all ideas, this takes energy and effort
-luck – favors prepared mind and is not guaranteed
